# Supplementary material for: A new member of troglobitic Carychiidae, Koreozospeum nodongense gen. et sp. n. (Gastropoda, Eupulmonata, Ellobioidea) is described from Korea
Source: Zookeys. 2015 Aug 12;(517):39–57. doi: 10.3897/zookeys.517.10154 (PMC4547124; doi:10.3897/zookeys.517.10154)
Supplement: XML Treatment for Koreozospeum [file zookeys.517.10154-treatment1.xml]

<!DOCTYPE tp:taxon-treatment
  PUBLIC "-//TaxonX//DTD Taxonomic Treatment Publishing DTD v0 20100105//EN" "tax-treatment-NSO.dtd">
<tp:taxon-treatment xmlns:tp="http://www.plazi.org/taxpub"><tp:treatment-meta><kwd-group><label>Taxon classification</label><kwd><named-content content-type="kingdom">Animalia</named-content></kwd><kwd><named-content content-type="order">Pulmonata</named-content></kwd><kwd><named-content content-type="family">Carychiidae</named-content></kwd></kwd-group><mixed-citation publication-type="journal"><person-group><name><surname>Jochum</surname><given-names>Adrienne</given-names></name><name><surname>Prozorova</surname><given-names>Larisa</given-names></name><name><surname>Sharyi-ool</surname><given-names>Mariana</given-names></name><name><surname>Páll-Gergely</surname><given-names>Barna</given-names></name></person-group><article-title>A new member of troglobitic <tp:taxon-name><tp:taxon-name-part taxon-name-part-type="family">Carychiidae</tp:taxon-name-part></tp:taxon-name>, <italic><tp:taxon-name><tp:taxon-name-part taxon-name-part-type="genus">Koreozospeum</tp:taxon-name-part> <tp:taxon-name-part taxon-name-part-type="species">nodongense</tp:taxon-name-part></tp:taxon-name></italic> gen. et sp. n. (<tp:taxon-name><tp:taxon-name-part taxon-name-part-type="class">Gastropoda</tp:taxon-name-part></tp:taxon-name>, <tp:taxon-name><tp:taxon-name-part taxon-name-part-type="suborder">Eupulmonata</tp:taxon-name-part></tp:taxon-name>, <tp:taxon-name><tp:taxon-name-part taxon-name-part-type="superfamily">Ellobioidea</tp:taxon-name-part></tp:taxon-name>) is described from Korea</article-title><source>Zookeys</source><day>12</day><month>8</month><year>2015</year><volume>2015</volume><issue>517</issue><fpage>39</fpage><lpage>57</lpage><pub-id pub-id-type="doi">10.3897/zookeys.517.10154</pub-id></mixed-citation></tp:treatment-meta><tp:nomenclature><label>Genus</label><tp:taxon-name>
                            <tp:taxon-name-part taxon-name-part-type="genus">Koreozospeum</tp:taxon-name-part>
                            <object-id xmlns:xlink="http://www.w3.org/1999/xlink" content-type="zoobank" xlink:type="simple">http://zoobank.org/FDA3DA2E-7FEE-4C65-ACFF-D8C953E1A2CA</object-id>
                        </tp:taxon-name><tp:taxon-authority>Jochum &amp; Prozorova</tp:taxon-authority><tp:taxon-status xmlns:xlink="http://www.w3.org/1999/xlink" xlink:type="simple">gen. n.</tp:taxon-status><xref ref-type="fig" rid="F3">Figures 3</xref><xref ref-type="fig" rid="F4">, 4</xref><xref ref-type="fig" rid="F5">, 5</xref><xref ref-type="fig" rid="F6">, 6</xref><xref ref-type="fig" rid="F7">, 7</xref><xref ref-type="fig" rid="F8">, 8</xref><xref ref-type="fig" rid="F9">, 9</xref><xref ref-type="fig" rid="F10">, 10</xref><xref ref-type="fig" rid="F11">, 11</xref></tp:nomenclature><tp:treatment-sec sec-type="Type species"><title>Type species.</title><p><italic><tp:taxon-name><tp:taxon-name-part taxon-name-part-type="genus">Koreozospeum</tp:taxon-name-part> <tp:taxon-name-part taxon-name-part-type="species">nodongense</tp:taxon-name-part></tp:taxon-name></italic> sp. n.</p></tp:treatment-sec><tp:treatment-sec sec-type="Diagnosis"><title>Diagnosis.</title><p>Shell thin, ovate-conic, fine spiral rows of interconnected pits constant throughout teleoconch, peristome oblique auriform, conspicuous plicate lip (side view).</p></tp:treatment-sec><tp:treatment-sec sec-type="Differential diagnosis"><title>Differential diagnosis.</title><p>Differs from <italic><tp:taxon-name><tp:taxon-name-part taxon-name-part-type="genus">Carychium</tp:taxon-name-part></tp:taxon-name></italic> by its squat ovate-conic form, absence of major apertural dentition and its singularly troglobitic ecology; from <italic><tp:taxon-name><tp:taxon-name-part taxon-name-part-type="genus">Zospeum</tp:taxon-name-part></tp:taxon-name></italic> by the oblong, slightly detached, oblique, auriform peristome, shallow suture, minimally convex whorls, interrupted low lamella on roof of interior penultimate whorl forming annular lamella, and the conspicuously pleated lip folded back onto the body whorl and not rolled into the body whorl as in <italic><tp:taxon-name><tp:taxon-name-part taxon-name-part-type="genus">Zospeum</tp:taxon-name-part></tp:taxon-name></italic>.</p></tp:treatment-sec><tp:treatment-sec sec-type="Derivatio nominis"><title>Derivatio nominis.</title><p>The name derives from Korea, the land of the type locality and the similarity to European <italic><tp:taxon-name><tp:taxon-name-part taxon-name-part-type="genus">Zospeum</tp:taxon-name-part></tp:taxon-name></italic>.</p></tp:treatment-sec><tp:treatment-sec sec-type="Distribution"><title>Distribution.</title><p>Only known from Nodong cave.</p></tp:treatment-sec><tp:treatment-sec><!--Section generated to contain objects referenced in tp:taxon-treatment.--><fig id="F3" position="float" orientation="portrait"><label>Figure 3.</label><caption><p><italic><tp:taxon-name><tp:taxon-name-part taxon-name-part-type="genus">Koreozospeum</tp:taxon-name-part> <tp:taxon-name-part taxon-name-part-type="species">nodongense</tp:taxon-name-part></tp:taxon-name></italic> sp. n., <bold>A–G</bold> different views of holotype (NMBE 534197/1) <bold>H–L</bold> different views of body whorl fragment of paratype (NMBE 534361/2) <bold>H</bold> umbilical notch <bold>I, K</bold> side view of umbilical region <bold>J</bold> areal view of columella surrounded by the single, low annular lamella <bold>L</bold> side view of lamella and orientation to the columella.</p></caption><graphic xmlns:xlink="http://www.w3.org/1999/xlink" xlink:href="zookeys-517-039-g003.jpg" position="float" orientation="portrait" xlink:type="simple" id="oo_49736.jpg"/></fig><fig id="F4" position="float" orientation="portrait"><label>Figure 4.</label><caption><p>SEM of paratype (IBSS FEB RAS 7787). <bold>A</bold> Protoconch and <bold>B–C</bold> apical whorls showing pitted pattern of microstructure and shallow suture <bold>D</bold> umbilical notch showing wrinkles behind the peristome. Scale bar increments µm.</p></caption><graphic xmlns:xlink="http://www.w3.org/1999/xlink" xlink:href="zookeys-517-039-g004.jpg" position="float" orientation="portrait" xlink:type="simple" id="oo_49737.jpg"/></fig><fig id="F5" position="float" orientation="portrait"><label>Figure 5.</label><caption><p>Nano-CT images of <italic><tp:taxon-name><tp:taxon-name-part taxon-name-part-type="genus">Koreozospeum</tp:taxon-name-part> <tp:taxon-name-part taxon-name-part-type="species">nodongense</tp:taxon-name-part></tp:taxon-name></italic> sp. n., <bold>A–F</bold> different views of holotype (NMBE 534197/1) <bold>G–L</bold> cross sections showing shell interior <bold>G–H</bold> clavate columella <bold>I–L</bold> annular lamella.</p></caption><graphic xmlns:xlink="http://www.w3.org/1999/xlink" xlink:href="zookeys-517-039-g005.jpg" position="float" orientation="portrait" xlink:type="simple" id="oo_49738.jpg"/></fig><fig id="F6" position="float" orientation="portrait"><label>Figure 6.</label><caption><p>Comparative images of European <italic><tp:taxon-name><tp:taxon-name-part taxon-name-part-type="genus">Zospeum</tp:taxon-name-part></tp:taxon-name></italic> Bourguignat, 1856. Museum type material showing ventral and side views. <bold>A</bold> <italic><tp:taxon-name><tp:taxon-name-part taxon-name-part-type="genus">Koreozospeum</tp:taxon-name-part> <tp:taxon-name-part taxon-name-part-type="species">nodongense</tp:taxon-name-part></tp:taxon-name></italic> sp. n. Holotype (NMBE 534197/1) <bold>B</bold> <italic><tp:taxon-name><tp:taxon-name-part taxon-name-part-type="genus">Zospeum</tp:taxon-name-part> <tp:taxon-name-part taxon-name-part-type="species">bellesi</tp:taxon-name-part></tp:taxon-name></italic> E. Gittenberger, 1973 (Syntype ZUPV/EHU 188) <bold>C</bold> <italic><tp:taxon-name><tp:taxon-name-part taxon-name-part-type="genus">Zospeum</tp:taxon-name-part> <tp:taxon-name-part taxon-name-part-type="species">lautum</tp:taxon-name-part></tp:taxon-name></italic> (Frauenfeld, 1854) (Holotype ANSP 22529); <bold>D</bold> <italic><tp:taxon-name><tp:taxon-name-part taxon-name-part-type="genus">Zospeum</tp:taxon-name-part> <tp:taxon-name-part taxon-name-part-type="species">obesum</tp:taxon-name-part></tp:taxon-name></italic> (Frauenfeld, 1854) (Syntype MHNG 7904) <bold>E</bold> <italic><tp:taxon-name><tp:taxon-name-part taxon-name-part-type="genus">Zospeum</tp:taxon-name-part> <tp:taxon-name-part taxon-name-part-type="species">vasconicum</tp:taxon-name-part></tp:taxon-name></italic> Prieto, De Winter, Weigand, Gómez &amp; Jochum, 2015 (Holotype MNCN15.05/60147H) <bold>F</bold> <italic><tp:taxon-name><tp:taxon-name-part taxon-name-part-type="genus">Zospeum</tp:taxon-name-part> <tp:taxon-name-part taxon-name-part-type="species">zaldivarae</tp:taxon-name-part></tp:taxon-name></italic> Prieto, De Winter, Weigand, Gómez and Jochum, 2015 (Holotype MNCN15.05/60148H); <bold>G</bold> <italic><tp:taxon-name><tp:taxon-name-part taxon-name-part-type="genus">Zospeum</tp:taxon-name-part> <tp:taxon-name-part taxon-name-part-type="species">spelaeum</tp:taxon-name-part> <tp:taxon-name-part taxon-name-part-type="subspecies">schmidtii</tp:taxon-name-part></tp:taxon-name></italic> (Frauenfeld, 1854) (Syntype NHMUK 1991027) <bold>H</bold> <italic><tp:taxon-name><tp:taxon-name-part taxon-name-part-type="genus">Zospeum</tp:taxon-name-part> <tp:taxon-name-part taxon-name-part-type="species">exiguum</tp:taxon-name-part></tp:taxon-name></italic> Kuščer, 1932 (Holotype NHMW 32008).</p></caption><graphic xmlns:xlink="http://www.w3.org/1999/xlink" xlink:href="zookeys-517-039-g006.jpg" position="float" orientation="portrait" xlink:type="simple" id="oo_49739.jpg"/></fig><fig id="F7" position="float" orientation="portrait"><label>Figure 7.</label><caption><p>Nano-CT film of <italic><tp:taxon-name><tp:taxon-name-part taxon-name-part-type="genus">Koreozospeum</tp:taxon-name-part> <tp:taxon-name-part taxon-name-part-type="species">nodongense</tp:taxon-name-part></tp:taxon-name></italic> sp. n. holotype (NMBE 534197/1) YouTube link: <ext-link xmlns:xlink="http://www.w3.org/1999/xlink" xlink:href="https://youtu.be/SU020_GmLaA" ext-link-type="uri" xlink:type="simple">https://youtu.be/SU020_GmLaA</ext-link>.</p></caption><graphic xmlns:xlink="http://www.w3.org/1999/xlink" xlink:href="zookeys-517-039-g007.jpg" position="float" orientation="portrait" xlink:type="simple" id="oo_49740.jpg"/></fig><fig id="F8" position="float" orientation="portrait"><label>Figure 8.</label><caption><p><italic><tp:taxon-name><tp:taxon-name-part taxon-name-part-type="genus">Koreozospeum</tp:taxon-name-part> <tp:taxon-name-part taxon-name-part-type="species">nodongense</tp:taxon-name-part></tp:taxon-name></italic> sp. n. paratype shells (ZIN RAS 1). Scale bar increments 1 mm.</p></caption><graphic xmlns:xlink="http://www.w3.org/1999/xlink" xlink:href="zookeys-517-039-g008.jpg" position="float" orientation="portrait" xlink:type="simple" id="oo_49741.jpg"/></fig><fig id="F9" position="float" orientation="portrait"><label>Figure 9.</label><caption><p>SEM of microstructure pattern on surface of teleoconch fragments of <italic><tp:taxon-name><tp:taxon-name-part taxon-name-part-type="genus">Koreozospeum</tp:taxon-name-part> <tp:taxon-name-part taxon-name-part-type="species">nodongense</tp:taxon-name-part></tp:taxon-name></italic> sp. n. paratype (NMBE 534361/2) showing tightly spaced irregular spiral striae of densely interconnected pits.</p></caption><graphic xmlns:xlink="http://www.w3.org/1999/xlink" xlink:href="zookeys-517-039-g009.jpg" position="float" orientation="portrait" xlink:type="simple" id="oo_49742.jpg"/></fig><fig id="F10" position="float" orientation="portrait"><label>Figure 10.</label><caption><p>SEM-EDX spectroscopic images showing the spectrum of the elemental content in two regions of the inner shell of <italic><tp:taxon-name><tp:taxon-name-part taxon-name-part-type="genus">Koreozospeum</tp:taxon-name-part> <tp:taxon-name-part taxon-name-part-type="species">nodongense</tp:taxon-name-part></tp:taxon-name></italic> sp. n. paratype (NMBE 534361/2). <bold>A</bold> surface of shell edge <bold>B</bold> the inner layer of the shell. Both regions (yellow +) show the presence of calcium (Ca), aluminum (Al), silicon (Si) and carbon (C).</p></caption><graphic xmlns:xlink="http://www.w3.org/1999/xlink" xlink:href="zookeys-517-039-g010.jpg" position="float" orientation="portrait" xlink:type="simple" id="oo_49743.jpg"/></fig><fig id="F11" position="float" orientation="portrait"><label>Figure 11.</label><caption><p>SEM-EDX spectroscopic images showing the elemental spectrum of two regions (yellow +) on the outside surface of the shell of <italic><tp:taxon-name><tp:taxon-name-part taxon-name-part-type="genus">Koreozospeum</tp:taxon-name-part> <tp:taxon-name-part taxon-name-part-type="species">nodongense</tp:taxon-name-part></tp:taxon-name></italic> sp. n. paratype (NMBE 534361/2. <bold>A</bold> band of compacted residue (sediment?) on the surface of the shell containing calcium (Ca), aluminum (Al), silicon (Si), oxygen (O), carbon (C), Iron (Fe), zinc (Zn), chromium (Cr) and potassium (K) <bold>B</bold> region to the left of <bold>A</bold> showing presence of calcium (Ca), aluminum (Al), silicon (Si), oxygen (O), carbon (C) and iron (Fe).</p></caption><graphic xmlns:xlink="http://www.w3.org/1999/xlink" xlink:href="zookeys-517-039-g011.jpg" position="float" orientation="portrait" xlink:type="simple" id="oo_49744.jpg"/></fig></tp:treatment-sec></tp:taxon-treatment>
