# Supplementary material for: A new member of troglobitic Carychiidae, Koreozospeum nodongense gen. et sp. n. (Gastropoda, Eupulmonata, Ellobioidea) is described from Korea
Source: Zookeys. 2015 Aug 12;(517):39–57. doi: 10.3897/zookeys.517.10154 (PMC4547124; doi:10.3897/zookeys.517.10154)
Supplement: XML Treatment for Koreozospeum nodongense [file zookeys.517.10154-treatment2.xml]

<!DOCTYPE tp:taxon-treatment
  PUBLIC "-//TaxonX//DTD Taxonomic Treatment Publishing DTD v0 20100105//EN" "tax-treatment-NSO.dtd">
<tp:taxon-treatment xmlns:tp="http://www.plazi.org/taxpub"><tp:treatment-meta><kwd-group><label>Taxon classification</label><kwd><named-content content-type="kingdom">Animalia</named-content></kwd><kwd><named-content content-type="order">Pulmonata</named-content></kwd><kwd><named-content content-type="family">Carychiidae</named-content></kwd></kwd-group><mixed-citation publication-type="journal"><person-group><name><surname>Jochum</surname><given-names>Adrienne</given-names></name><name><surname>Prozorova</surname><given-names>Larisa</given-names></name><name><surname>Sharyi-ool</surname><given-names>Mariana</given-names></name><name><surname>Páll-Gergely</surname><given-names>Barna</given-names></name></person-group><article-title>A new member of troglobitic <tp:taxon-name><tp:taxon-name-part taxon-name-part-type="family">Carychiidae</tp:taxon-name-part></tp:taxon-name>, <italic><tp:taxon-name><tp:taxon-name-part taxon-name-part-type="genus">Koreozospeum</tp:taxon-name-part> <tp:taxon-name-part taxon-name-part-type="species">nodongense</tp:taxon-name-part></tp:taxon-name></italic> gen. et sp. n. (<tp:taxon-name><tp:taxon-name-part taxon-name-part-type="class">Gastropoda</tp:taxon-name-part></tp:taxon-name>, <tp:taxon-name><tp:taxon-name-part taxon-name-part-type="suborder">Eupulmonata</tp:taxon-name-part></tp:taxon-name>, <tp:taxon-name><tp:taxon-name-part taxon-name-part-type="superfamily">Ellobioidea</tp:taxon-name-part></tp:taxon-name>) is described from Korea</article-title><source>Zookeys</source><day>12</day><month>8</month><year>2015</year><volume>2015</volume><issue>517</issue><fpage>39</fpage><lpage>57</lpage><pub-id pub-id-type="doi">10.3897/zookeys.517.10154</pub-id></mixed-citation></tp:treatment-meta><tp:nomenclature><tp:taxon-name>
                            <tp:taxon-name-part taxon-name-part-type="genus">Koreozospeum</tp:taxon-name-part>
                            <tp:taxon-name-part taxon-name-part-type="species">nodongense</tp:taxon-name-part>
                            <object-id xmlns:xlink="http://www.w3.org/1999/xlink" content-type="zoobank" xlink:type="simple">http://zoobank.org/F740D7E3-6C8D-4A0E-AD62-0FBDBE6A042D</object-id>
                        </tp:taxon-name><tp:taxon-authority>Lee, Prozorova &amp; Jochum</tp:taxon-authority><tp:taxon-status xmlns:xlink="http://www.w3.org/1999/xlink" xlink:type="simple">sp. n.</tp:taxon-status><xref ref-type="fig" rid="F3">Figures 3</xref><xref ref-type="fig" rid="F4">, 4</xref><xref ref-type="fig" rid="F5">, 5</xref><xref ref-type="fig" rid="F6">, 6</xref><xref ref-type="fig" rid="F7">, 7</xref><xref ref-type="fig" rid="F8">, 8</xref><xref ref-type="fig" rid="F9">, 9</xref><xref ref-type="fig" rid="F10">, 10</xref><xref ref-type="fig" rid="F11">, 11</xref><tp:nomenclature-citation-list><tp:nomenclature-citation><tp:taxon-name>“<tp:taxon-name-part taxon-name-part-type="genus">Carychium</tp:taxon-name-part>”</tp:taxon-name><comment> sp. Min, Lee, Koh and Je, Mollusks in Korea. Min Molluscan Research Institute, Seoul, Korea. 566 pp., 342−343, fig. 1080. 2004</comment></tp:nomenclature-citation><tp:nomenclature-citation><tp:taxon-name>“<tp:taxon-name-part taxon-name-part-type="genus">Zospeum</tp:taxon-name-part>”</tp:taxon-name><comment> sp. Prozorova, Lee and Zasypkina, Korean Journal of Soil Zoology 15(1−2): 1−4, figs 1–3. 2011</comment></tp:nomenclature-citation></tp:nomenclature-citation-list></tp:nomenclature><tp:treatment-sec sec-type="material"><title>Material.</title><p><italic>Type material</italic>. Holotype (NMBE 534197/1): South Korea, North Chungcheong Province, Danyang County, Nodong cave, <named-content xmlns:xlink="http://www.w3.org/1999/xlink" content-type="dwc:verbatimCoordinates" xlink:type="simple">36°57.186'N, 128°22.938'E</named-content>, alt. ca. 271 m, moist muddy walls in cave, 13.01.2000, leg. Jun-Sang Lee.</p><p>Paratypes: <italic>locus typicus</italic>: 3 fragments (NMBE 534361/2), data as the holotype; 1 broken shell (IBSS FEB RAS 7787), ibid.; 5 shells, 1 broken (ZIN RAS 1), ibid.</p></tp:treatment-sec><tp:treatment-sec sec-type="Diagnosis"><title>Diagnosis.</title><p>Shell small, thin, ovate-conic, smooth, fine spiral rows of interconnected pits constant throughout teleoconch, plicate apertural lip may or my not be present (side profile).</p></tp:treatment-sec><tp:treatment-sec sec-type="Description"><title>Description.</title><p><italic><tp:taxon-name><tp:taxon-name-part taxon-name-part-type="genus">Koreozospeum</tp:taxon-name-part> <tp:taxon-name-part taxon-name-part-type="species">nodongense</tp:taxon-name-part></tp:taxon-name></italic> sp. n. is characterized by a very small, alabastrine, ovate conical shell with 5 regular, moderately increasing whorls. The penultimate whorl is slightly angularly shouldered at the uppermost extension of the peristome in left and right profile positions (Fig. <xref ref-type="fig" rid="F3">3B–C</xref>). Peristome oblong, auriform, <!--PageBreak-->oblique to shell axis, partially adnate to ultimate whorl, otherwise slightly detached (Fig. <xref ref-type="fig" rid="F3">3K</xref>), more or less thickened (Fig. <xref ref-type="fig" rid="F3">3A, D–E</xref>); the lip is folded back onto the body whorl and thickly plicate 3/4 of the lip side-view height (Figs <xref ref-type="fig" rid="F3">3C</xref>, <xref ref-type="fig" rid="F4">4B, E</xref>); deep umbilical notch (Figs <xref ref-type="fig" rid="F3">3 H–I</xref>) with wrinkles projecting into notch behind peristome region (Fig. <xref ref-type="fig" rid="F4">4D</xref>); robust columellar lamella running into the shell interior (Figs <xref ref-type="fig" rid="F3">3A, D–E</xref>, <xref ref-type="fig" rid="F5">5I–K</xref>). The protoconch is obtuse and shows a pattern of spiral interconnected pits (Fig. <xref ref-type="fig" rid="F4">4</xref>); the teleoconch bears tightly spaced irregular spiral striae of densely interconnected pits (Figs <xref ref-type="fig" rid="F4">4</xref>, <xref ref-type="fig" rid="F9">9</xref>) and shows a marbled surface pattern of faint, horizontally-elongated chevrons intercalating with each successive whorl (Fig. <xref ref-type="fig" rid="F5">5 A, C</xref>). Suture irregular and shallow, bordered by white marginal zone at each increasing abapical whorl (Figs <xref ref-type="fig" rid="F3">3C, F</xref>, <xref ref-type="fig" rid="F4">4</xref>). Interior perspectives show a parietal structure consisting of a partially discontinuous lamellar ridge on the roof of the penultimate whorl (Fig. <xref ref-type="fig" rid="F4">4I–K</xref>), which then develops into the uniformly shaped annular lamella running directly under the penultimate whorl into the aperture. The columella is moderately slender, clavate (Fig. <xref ref-type="fig" rid="F5">5G–H</xref>) with a single, annular lamella (Fig. <xref ref-type="fig" rid="F5">5G–L</xref>).</p><fig id="F3" position="float" orientation="portrait"><label>Figure 3.</label><caption><p><italic><tp:taxon-name><tp:taxon-name-part taxon-name-part-type="genus">Koreozospeum</tp:taxon-name-part> <tp:taxon-name-part taxon-name-part-type="species">nodongense</tp:taxon-name-part></tp:taxon-name></italic> sp. n., <bold>A–G</bold> different views of holotype (NMBE 534197/1) <bold>H–L</bold> different views of body whorl fragment of paratype (NMBE 534361/2) <bold>H</bold> umbilical notch <bold>I, K</bold> side view of umbilical region <bold>J</bold> areal view of columella surrounded by the single, low annular lamella <bold>L</bold> side view of lamella and orientation to the columella.</p></caption><graphic xmlns:xlink="http://www.w3.org/1999/xlink" xlink:href="zookeys-517-039-g003.jpg" position="float" orientation="portrait" xlink:type="simple" id="oo_49736.jpg"/></fig><fig id="F4" position="float" orientation="portrait"><label>Figure 4.</label><caption><p>SEM of paratype (IBSS FEB RAS 7787). <bold>A</bold> Protoconch and <bold>B–C</bold> apical whorls showing pitted pattern of microstructure and shallow suture <bold>D</bold> umbilical notch showing wrinkles behind the peristome. Scale bar increments µm.</p></caption><graphic xmlns:xlink="http://www.w3.org/1999/xlink" xlink:href="zookeys-517-039-g004.jpg" position="float" orientation="portrait" xlink:type="simple" id="oo_49737.jpg"/></fig><fig id="F5" position="float" orientation="portrait"><label>Figure 5.</label><caption><p>Nano-CT images of <italic><tp:taxon-name><tp:taxon-name-part taxon-name-part-type="genus">Koreozospeum</tp:taxon-name-part> <tp:taxon-name-part taxon-name-part-type="species">nodongense</tp:taxon-name-part></tp:taxon-name></italic> sp. n., <bold>A–F</bold> different views of holotype (NMBE 534197/1) <bold>G–L</bold> cross sections showing shell interior <bold>G–H</bold> clavate columella <bold>I–L</bold> annular lamella.</p></caption><graphic xmlns:xlink="http://www.w3.org/1999/xlink" xlink:href="zookeys-517-039-g005.jpg" position="float" orientation="portrait" xlink:type="simple" id="oo_49738.jpg"/></fig></tp:treatment-sec><tp:treatment-sec sec-type="Measurements"><title>Measurements</title><p>(in mm). Holotype (NMBE 534197/1) (Figs <xref ref-type="fig" rid="F3">3A–G</xref>, <xref ref-type="fig" rid="F7">7</xref>): H = 1.72; SW = 1.19; HLWH = 1.13; PH = .78; PD = .69; SA = 68.6; W = 5.65; WD = .81. See also Table <xref ref-type="table" rid="T1">1</xref>.</p><fig id="F6" position="float" orientation="portrait"><label>Figure 6.</label><caption><p>Comparative images of European <italic><tp:taxon-name><tp:taxon-name-part taxon-name-part-type="genus">Zospeum</tp:taxon-name-part></tp:taxon-name></italic> Bourguignat, 1856. Museum type material showing ventral and side views. <bold>A</bold> <italic><tp:taxon-name><tp:taxon-name-part taxon-name-part-type="genus">Koreozospeum</tp:taxon-name-part> <tp:taxon-name-part taxon-name-part-type="species">nodongense</tp:taxon-name-part></tp:taxon-name></italic> sp. n. Holotype (NMBE 534197/1) <bold>B</bold> <italic><tp:taxon-name><tp:taxon-name-part taxon-name-part-type="genus">Zospeum</tp:taxon-name-part> <tp:taxon-name-part taxon-name-part-type="species">bellesi</tp:taxon-name-part></tp:taxon-name></italic> E. Gittenberger, 1973 (Syntype ZUPV/EHU 188) <bold>C</bold> <italic><tp:taxon-name><tp:taxon-name-part taxon-name-part-type="genus">Zospeum</tp:taxon-name-part> <tp:taxon-name-part taxon-name-part-type="species">lautum</tp:taxon-name-part></tp:taxon-name></italic> (Frauenfeld, 1854) (Holotype ANSP 22529); <bold>D</bold> <italic><tp:taxon-name><tp:taxon-name-part taxon-name-part-type="genus">Zospeum</tp:taxon-name-part> <tp:taxon-name-part taxon-name-part-type="species">obesum</tp:taxon-name-part></tp:taxon-name></italic> (Frauenfeld, 1854) (Syntype MHNG 7904) <bold>E</bold> <italic><tp:taxon-name><tp:taxon-name-part taxon-name-part-type="genus">Zospeum</tp:taxon-name-part> <tp:taxon-name-part taxon-name-part-type="species">vasconicum</tp:taxon-name-part></tp:taxon-name></italic> Prieto, De Winter, Weigand, Gómez &amp; Jochum, 2015 (Holotype MNCN15.05/60147H) <bold>F</bold> <italic><tp:taxon-name><tp:taxon-name-part taxon-name-part-type="genus">Zospeum</tp:taxon-name-part> <tp:taxon-name-part taxon-name-part-type="species">zaldivarae</tp:taxon-name-part></tp:taxon-name></italic> Prieto, De Winter, Weigand, Gómez and Jochum, 2015 (Holotype MNCN15.05/60148H); <bold>G</bold> <italic><tp:taxon-name><tp:taxon-name-part taxon-name-part-type="genus">Zospeum</tp:taxon-name-part> <tp:taxon-name-part taxon-name-part-type="species">spelaeum</tp:taxon-name-part> <tp:taxon-name-part taxon-name-part-type="subspecies">schmidtii</tp:taxon-name-part></tp:taxon-name></italic> (Frauenfeld, 1854) (Syntype NHMUK 1991027) <bold>H</bold> <italic><tp:taxon-name><tp:taxon-name-part taxon-name-part-type="genus">Zospeum</tp:taxon-name-part> <tp:taxon-name-part taxon-name-part-type="species">exiguum</tp:taxon-name-part></tp:taxon-name></italic> Kuščer, 1932 (Holotype NHMW 32008).</p></caption><graphic xmlns:xlink="http://www.w3.org/1999/xlink" xlink:href="zookeys-517-039-g006.jpg" position="float" orientation="portrait" xlink:type="simple" id="oo_49739.jpg"/></fig><fig id="F7" position="float" orientation="portrait"><label>Figure 7.</label><caption><p>Nano-CT film of <italic><tp:taxon-name><tp:taxon-name-part taxon-name-part-type="genus">Koreozospeum</tp:taxon-name-part> <tp:taxon-name-part taxon-name-part-type="species">nodongense</tp:taxon-name-part></tp:taxon-name></italic> sp. n. holotype (NMBE 534197/1) YouTube link: <ext-link xmlns:xlink="http://www.w3.org/1999/xlink" xlink:href="https://youtu.be/SU020_GmLaA" ext-link-type="uri" xlink:type="simple">https://youtu.be/SU020_GmLaA</ext-link>.</p></caption><graphic xmlns:xlink="http://www.w3.org/1999/xlink" xlink:href="zookeys-517-039-g007.jpg" position="float" orientation="portrait" xlink:type="simple" id="oo_49740.jpg"/></fig><table-wrap id="T1" position="float" orientation="portrait"><label>Table 1.</label><caption><p>Measurements of six paratypes (ZIN RAS 1) and holotype (NMBE 534197/1) of <italic><tp:taxon-name><tp:taxon-name-part taxon-name-part-type="genus">Koreozospeum</tp:taxon-name-part> <tp:taxon-name-part taxon-name-part-type="species">nodongense</tp:taxon-name-part></tp:taxon-name></italic> sp. n., including shell condition (SC) and apertural lip configuration (ALC) in side view. Measurements in mm. Spire angle (SA) in degrees.</p></caption><table id="TID0ENJAG" rules="all"><tbody><tr><th rowspan="1" colspan="1"/><th rowspan="1" colspan="1">Holotype<break/> NMBE 534197/1</th><th rowspan="1" colspan="1">P-type 1<break/> ZIN RAS 1</th><th rowspan="1" colspan="1">P-type 3<break/> ZIN RAS 1</th><th rowspan="1" colspan="1">P-type 4<break/> ZIN RAS 1</th><th rowspan="1" colspan="1">P-type 5<break/> ZIN RAS 1</th><th rowspan="1" colspan="1">P-type 6<break/> ZIN RAS 1</th><th rowspan="1" colspan="1">P-type 2<break/> IBSS FEB RAS 7787</th></tr><tr><td rowspan="1" colspan="1">SC</td><td rowspan="1" colspan="1"/><td rowspan="1" colspan="1"/><td rowspan="1" colspan="1">partly broken, top separated</td><td rowspan="1" colspan="1"/><td rowspan="1" colspan="1">apical whorls compressed</td><td rowspan="1" colspan="1">juvenile</td><td rowspan="1" colspan="1">broken after SEM study</td></tr><tr><td rowspan="1" colspan="1">ALC</td><td rowspan="1" colspan="1">plicate</td><td rowspan="1" colspan="1">plicate</td><td rowspan="1" colspan="1">non-plicate, thin</td><td rowspan="1" colspan="1">non-plicate, thin</td><td rowspan="1" colspan="1">thin lip</td><td rowspan="1" colspan="1">undeveloped lip</td><td rowspan="1" colspan="1">non-plicate, thin</td></tr><tr><td rowspan="1" colspan="1">SH</td><td rowspan="1" colspan="1">1.72</td><td rowspan="1" colspan="1">1.75</td><td rowspan="1" colspan="1">1.75</td><td rowspan="1" colspan="1">1.63</td><td rowspan="1" colspan="1">1.75</td><td rowspan="1" colspan="1">1.43</td><td rowspan="1" colspan="1">1.69</td></tr><tr><td rowspan="1" colspan="1">HLWH</td><td rowspan="1" colspan="1">1.13</td><td rowspan="1" colspan="1">0.6</td><td rowspan="1" colspan="1">0.57</td><td rowspan="1" colspan="1">0.58</td><td rowspan="1" colspan="1">0.55</td><td rowspan="1" colspan="1">0.45</td><td rowspan="1" colspan="1">0.69</td></tr><tr><td rowspan="1" colspan="1">PH</td><td rowspan="1" colspan="1">0.78</td><td rowspan="1" colspan="1">0.9</td><td rowspan="1" colspan="1">0.9</td><td rowspan="1" colspan="1">0.85</td><td rowspan="1" colspan="1">0.95</td><td rowspan="1" colspan="1">0.68</td><td rowspan="1" colspan="1">0.79</td></tr><tr><td rowspan="1" colspan="1">SW</td><td rowspan="1" colspan="1">1.19</td><td rowspan="1" colspan="1">1.30</td><td rowspan="1" colspan="1">1.35</td><td rowspan="1" colspan="1">1.15</td><td rowspan="1" colspan="1">1.25</td><td rowspan="1" colspan="1">1.05</td><td rowspan="1" colspan="1">1.14</td></tr><tr><td rowspan="1" colspan="1">PD</td><td rowspan="1" colspan="1">0.69</td><td rowspan="1" colspan="1">0.63</td><td rowspan="1" colspan="1">0.73</td><td rowspan="1" colspan="1">0.65</td><td rowspan="1" colspan="1">0.8</td><td rowspan="1" colspan="1">0.65</td><td rowspan="1" colspan="1">0.69</td></tr><tr><td rowspan="1" colspan="1">W</td><td rowspan="1" colspan="1">5.65</td><td rowspan="1" colspan="1">5.75</td><td rowspan="1" colspan="1">5.75</td><td rowspan="1" colspan="1">5.7</td><td rowspan="1" colspan="1">5.5</td><td rowspan="1" colspan="1">5.1</td><td rowspan="1" colspan="1">5.7</td></tr><tr><td rowspan="1" colspan="1">SA</td><td rowspan="1" colspan="1">68.6</td><td rowspan="1" colspan="1">68.0</td><td rowspan="1" colspan="1">72.0</td><td rowspan="1" colspan="1">68.0</td><td rowspan="1" colspan="1">76.0</td><td rowspan="1" colspan="1">73.5</td><td rowspan="1" colspan="1">66.5</td></tr></tbody></table></table-wrap></tp:treatment-sec><tp:treatment-sec sec-type="Etymology"><title>Etymology.</title><p>The new species is named after Nodong cave, the type locality.</p></tp:treatment-sec><tp:treatment-sec sec-type="Type locality"><title>Type locality.</title><p>South Korea, North Chungcheong Province, Danyang County, Nodong cave, <named-content xmlns:xlink="http://www.w3.org/1999/xlink" content-type="dwc:verbatimCoordinates" xlink:type="simple">36°57.186'N, 128°22.938'E</named-content>, alt. ca. 270 m, moist muddy walls in cave.</p></tp:treatment-sec><tp:treatment-sec sec-type="Distribution"><title>Distribution.</title><p>Only known from the type locality.</p></tp:treatment-sec><tp:treatment-sec sec-type="Ecology"><title>Ecology.</title><p>Suggested mix of volcanic elements in cave mud of Nodong cave.</p></tp:treatment-sec><tp:treatment-sec sec-type="Conservation status"><title>Conservation status.</title><p>A cursory search through the Internet indicates that the region harboring caves encompassed within the administrative boundaries of Danyang County is greatly threatened. Due to the abundance of limestone in the area, cement factories are big industries there. Of more immediate threat, however, is the frequent human traffic that the caves of Nodong, Gosu and Cheondong receive in light of their popularity as tourist attractions. To exacerbate concerns, a newly built stairway into the deepest, darkest sections of the cave has made Nodong more accessible (<xref ref-type="bibr" rid="B15">Lee 2012</xref>). Since <italic><tp:taxon-name><tp:taxon-name-part taxon-name-part-type="genus">Koreozospeum</tp:taxon-name-part> <tp:taxon-name-part taxon-name-part-type="species">nodongense</tp:taxon-name-part></tp:taxon-name></italic> sp. n. is known to live in only one locality and the area is potentially declining due to human encroachment, this species is Critically Endangered (CR) under IUCN criteria (<xref ref-type="bibr" rid="B8">IUCN 2014</xref>).</p></tp:treatment-sec><tp:treatment-sec sec-type="Remarks"><title>Remarks.</title><p><italic><tp:taxon-name><tp:taxon-name-part taxon-name-part-type="genus">Koreozospeum</tp:taxon-name-part> <tp:taxon-name-part taxon-name-part-type="species">nodongense</tp:taxon-name-part></tp:taxon-name></italic> sp. n. appears to be polymorphic in regards to the configuration of a plicate versus non-plicate apertural lip (side view). This elaboration of the lip was apparent in two shells (NMBE 534197/1; ZIN RAS 1) of the five examined shells (1 juvenile with undeveloped lip). We have little doubt that the plicate and non-plicate specimens co-occurring at Nondong cave are conspecific. <xref ref-type="bibr" rid="B20">Prozorova et al. (2011)</xref> initially examined the paratype specimen (IBSS FEB RAS 7787) using SEM (Fig. <xref ref-type="fig" rid="F4">4</xref>). This work revealed microstructural pitting on the protoconch in sync with the concentric pitting pattern reported by Jochum (2011) as a consistent character for the worldwide members of the extant <tp:taxon-name><tp:taxon-name-part taxon-name-part-type="family">Carychiidae</tp:taxon-name-part></tp:taxon-name>. Protoconch pitting is also known in Eastern European carychiid fossils examined via SEM (<xref ref-type="bibr" rid="B21">Strauch 1977</xref>, <xref ref-type="bibr" rid="B22">Stworzewicz <!--PageBreak--><!--PageBreak--><!--PageBreak--><!--PageBreak--><!--PageBreak-->1999</xref>, <xref ref-type="bibr" rid="B6">Harzhauser et al. 2014a</xref>, <xref ref-type="bibr" rid="B7">2014b</xref>, <xref ref-type="bibr" rid="B11">Jochum et al. 2015</xref>). In congruence with the findings of <xref ref-type="bibr" rid="B20">Prozorova et al. (2011)</xref>, the fragments of <italic><tp:taxon-name><tp:taxon-name-part taxon-name-part-type="genus">Koreozospeum</tp:taxon-name-part> <tp:taxon-name-part taxon-name-part-type="species">nodongense</tp:taxon-name-part></tp:taxon-name></italic> sp. n. here show tightly spaced irregular spiral striae of densely interconnected pits with some occasional, non-pitted patchy zones over the entire teleoconch (Fig. <xref ref-type="fig" rid="F9">9</xref>). This dense pattern of total teleoconch pitting is also found in <italic><tp:taxon-name><tp:taxon-name-part taxon-name-part-type="genus">Zospeum</tp:taxon-name-part> <tp:taxon-name-part taxon-name-part-type="species">isselianum</tp:taxon-name-part></tp:taxon-name></italic> Pollonera, 1887 and <italic><tp:taxon-name><tp:taxon-name-part taxon-name-part-type="genus">Zospeum</tp:taxon-name-part> <tp:taxon-name-part taxon-name-part-type="species">bellesi</tp:taxon-name-part></tp:taxon-name></italic> Gittenberger, 1973 (Jochum, unpublished data).</p><p>The SEM-EDX analysis (Fig. <xref ref-type="fig" rid="F10">10A–B</xref>) of the surface structure located in the central zone of the fragment edge and the internal surface of the shell shows varying concentrations of the same elements, including calcium (Ca), aluminum (Al), silicon (Si), oxygen (O) and carbon (C) for these two separate regions of the shell. A band (Fig. <xref ref-type="fig" rid="F11">11A</xref>) of likely volcanic origin of the mud (i.e. lava and alkali basalt) is indicated on the surface of one of the shell fragments. This band contains fractions of the elements calcium (Ca), aluminum (Al), silicon (Si), oxygen (O), carbon (C), iron (Fe), zinc (Zn), chromium (Cr), chlorine (Cl), magnesium (Mg) and potassium (K). The non-banded <!--PageBreak--><!--PageBreak--><!--PageBreak--><!--PageBreak-->region of shell (Fig. <xref ref-type="fig" rid="F11">11B</xref>) shows varying concentrations of calcium (Ca), aluminum (Al), silicon (Si), oxygen (O), carbon (C) and iron (Fe).</p><fig id="F8" position="float" orientation="portrait"><label>Figure 8.</label><caption><p><italic><tp:taxon-name><tp:taxon-name-part taxon-name-part-type="genus">Koreozospeum</tp:taxon-name-part> <tp:taxon-name-part taxon-name-part-type="species">nodongense</tp:taxon-name-part></tp:taxon-name></italic> sp. n. paratype shells (ZIN RAS 1). Scale bar increments 1 mm.</p></caption><graphic xmlns:xlink="http://www.w3.org/1999/xlink" xlink:href="zookeys-517-039-g008.jpg" position="float" orientation="portrait" xlink:type="simple" id="oo_49741.jpg"/></fig><fig id="F9" position="float" orientation="portrait"><label>Figure 9.</label><caption><p>SEM of microstructure pattern on surface of teleoconch fragments of <italic><tp:taxon-name><tp:taxon-name-part taxon-name-part-type="genus">Koreozospeum</tp:taxon-name-part> <tp:taxon-name-part taxon-name-part-type="species">nodongense</tp:taxon-name-part></tp:taxon-name></italic> sp. n. paratype (NMBE 534361/2) showing tightly spaced irregular spiral striae of densely interconnected pits.</p></caption><graphic xmlns:xlink="http://www.w3.org/1999/xlink" xlink:href="zookeys-517-039-g009.jpg" position="float" orientation="portrait" xlink:type="simple" id="oo_49742.jpg"/></fig><fig id="F10" position="float" orientation="portrait"><label>Figure 10.</label><caption><p>SEM-EDX spectroscopic images showing the spectrum of the elemental content in two regions of the inner shell of <italic><tp:taxon-name><tp:taxon-name-part taxon-name-part-type="genus">Koreozospeum</tp:taxon-name-part> <tp:taxon-name-part taxon-name-part-type="species">nodongense</tp:taxon-name-part></tp:taxon-name></italic> sp. n. paratype (NMBE 534361/2). <bold>A</bold> surface of shell edge <bold>B</bold> the inner layer of the shell. Both regions (yellow +) show the presence of calcium (Ca), aluminum (Al), silicon (Si) and carbon (C).</p></caption><graphic xmlns:xlink="http://www.w3.org/1999/xlink" xlink:href="zookeys-517-039-g010.jpg" position="float" orientation="portrait" xlink:type="simple" id="oo_49743.jpg"/></fig><fig id="F11" position="float" orientation="portrait"><label>Figure 11.</label><caption><p>SEM-EDX spectroscopic images showing the elemental spectrum of two regions (yellow +) on the outside surface of the shell of <italic><tp:taxon-name><tp:taxon-name-part taxon-name-part-type="genus">Koreozospeum</tp:taxon-name-part> <tp:taxon-name-part taxon-name-part-type="species">nodongense</tp:taxon-name-part></tp:taxon-name></italic> sp. n. paratype (NMBE 534361/2. <bold>A</bold> band of compacted residue (sediment?) on the surface of the shell containing calcium (Ca), aluminum (Al), silicon (Si), oxygen (O), carbon (C), Iron (Fe), zinc (Zn), chromium (Cr) and potassium (K) <bold>B</bold> region to the left of <bold>A</bold> showing presence of calcium (Ca), aluminum (Al), silicon (Si), oxygen (O), carbon (C) and iron (Fe).</p></caption><graphic xmlns:xlink="http://www.w3.org/1999/xlink" xlink:href="zookeys-517-039-g011.jpg" position="float" orientation="portrait" xlink:type="simple" id="oo_49744.jpg"/></fig><p>Interestingly for <italic><tp:taxon-name><tp:taxon-name-part taxon-name-part-type="genus">Koreozospeum</tp:taxon-name-part> <tp:taxon-name-part taxon-name-part-type="species">nodongense</tp:taxon-name-part></tp:taxon-name></italic> sp. n. is that the trace elements, aluminum (Al) and silicon (Si), might potentially be involved in the biomineralization process of the shell matrix. It is not clearly discernable whether or not they are intrinsic to the shell or represent contaminants from the substrate. Further study, independent of this work, involving major- and trace element analysis coupled with isotope geochemical analysis might suggest the relatively large variability of elements found in our SEM-EDX analyses to be due to the heterogeneous nature of different magmas mixing at different stages of their evolution in historic volcanic eruptions in South Korea (<xref ref-type="bibr" rid="B3">Brenna et al. 2012</xref>). Eroded lava particulates and ash may well constitute the sediment overlying the Ordovician limestone of Danyang County.</p></tp:treatment-sec><ref-list><ref id="B15"><mixed-citation xmlns:xlink="http://www.w3.org/1999/xlink" xlink:type="simple"><person-group><name name-style="western"><surname>Lee</surname><given-names>CH-J</given-names></name></person-group> (<year>2012</year>) <source>Frommer’s South Korea</source>. <edition>3rd Edition</edition>. <publisher-name>John Wiley &amp; Sons, Inc.</publisher-name>, <publisher-loc>West Sussex, UK</publisher-loc>, <size units="page">440 pp</size>. </mixed-citation></ref><ref id="B8"><mixed-citation xmlns:xlink="http://www.w3.org/1999/xlink" xlink:type="simple"><institution xlink:type="simple">IUCN Standards and Petitions Subcommittee</institution> (<year>2014</year>) <source>Guidelines for Using the IUCN Red List Categories and Criteria. Version 11</source>. Prepared by the <publisher-name>Standards and Petitions Subcommittee</publisher-name> <volume>11</volume>: <fpage>16</fpage>−<lpage>59</lpage>. </mixed-citation></ref><ref id="B20"><mixed-citation xmlns:xlink="http://www.w3.org/1999/xlink" xlink:type="simple"><person-group><name name-style="western"><surname>Prozorova</surname><given-names>LA</given-names></name><name name-style="western"><surname>Lee</surname><given-names>JS</given-names></name><name name-style="western"><surname>Zasypkina</surname><given-names>MO</given-names></name></person-group> (<year>2011</year>) <article-title>Korean hypogean malacofauna: First record in Asia of troglobitic <italic><tp:taxon-name><tp:taxon-name-part taxon-name-part-type="genus">Zospeum</tp:taxon-name-part></tp:taxon-name></italic>-like snails (<tp:taxon-name><tp:taxon-name-part taxon-name-part-type="order">Pulmonata</tp:taxon-name-part></tp:taxon-name>, <tp:taxon-name><tp:taxon-name-part taxon-name-part-type="superfamily">Ellobioidea</tp:taxon-name-part></tp:taxon-name>, <tp:taxon-name><tp:taxon-name-part taxon-name-part-type="family">Carychiidae</tp:taxon-name-part></tp:taxon-name>).</article-title> <source>Korean Journal of Soil Zoology</source> <volume>15</volume>(<issue>1−2</issue>): <fpage>1</fpage>−<lpage>4</lpage>. <ext-link ext-link-type="uri" xlink:href="http://ibss.febras.ru/files/00010502.pdf" xlink:type="simple">http://ibss.febras.ru/files/00010502.pdf</ext-link> </mixed-citation></ref><ref id="B21"><mixed-citation xmlns:xlink="http://www.w3.org/1999/xlink" xlink:type="simple"><person-group><name name-style="western"><surname>Strauch</surname><given-names>F</given-names></name></person-group> (<year>1977</year>) <article-title>Die Entwicklung der europäischen Vertreter der Gattung <italic><tp:taxon-name><tp:taxon-name-part taxon-name-part-type="genus">Carychium</tp:taxon-name-part></tp:taxon-name></italic> O. F. Müller seit dem Miozän (<tp:taxon-name><tp:taxon-name-part taxon-name-part-type="phylum">Mollusca</tp:taxon-name-part></tp:taxon-name>: <tp:taxon-name><tp:taxon-name-part taxon-name-part-type="order">Basommatophora</tp:taxon-name-part></tp:taxon-name>).</article-title> <source>Archiv für Molluskenkunde</source> <volume>107</volume>: <fpage>149</fpage>–<lpage>193</lpage>. </mixed-citation></ref><ref id="B22"><mixed-citation xmlns:xlink="http://www.w3.org/1999/xlink" xlink:type="simple"><person-group><name name-style="western"><surname>Stworzewicz</surname><given-names>E</given-names></name></person-group> (<year>1999</year>) <article-title>Miocene land snails from Belchatów (Central Poland), III: <tp:taxon-name><tp:taxon-name-part taxon-name-part-type="subfamily">Carychiinae</tp:taxon-name-part></tp:taxon-name> (<tp:taxon-name><tp:taxon-name-part taxon-name-part-type="class">Gastropoda</tp:taxon-name-part></tp:taxon-name>; <tp:taxon-name><tp:taxon-name-part taxon-name-part-type="order">Pulmonata</tp:taxon-name-part></tp:taxon-name>: <tp:taxon-name><tp:taxon-name-part taxon-name-part-type="family">Ellobiidae</tp:taxon-name-part></tp:taxon-name>).</article-title> <source>Paläontologische Zeitschrift</source> <volume>73</volume>: <fpage>261</fpage>−<lpage>276</lpage>. doi: <ext-link ext-link-type="doi" xlink:href="10.1007/BF02988039" xlink:type="simple">10.1007/BF02988039</ext-link> </mixed-citation></ref><ref id="B6"><mixed-citation xmlns:xlink="http://www.w3.org/1999/xlink" xlink:type="simple"><person-group><name name-style="western"><surname>Harzhauser</surname><given-names>M</given-names></name><name name-style="western"><surname>Neubauer</surname><given-names>TA</given-names></name><name name-style="western"><surname>Gross</surname><given-names>M</given-names></name><name name-style="western"><surname>Binder</surname><given-names>H</given-names></name></person-group> (<year>2014a</year>) <article-title>The early Middle Miocene mollusc fauna of Lake Rein (Eastern Alps, Austria).</article-title> <source>Palaeontographica Abteilung A</source> <volume>302</volume>(<issue>1−6</issue>): <fpage>1</fpage>−<lpage>71</lpage>. <ext-link ext-link-type="uri" xlink:href="https://www.schweizerbart.de/papers/pala/detail/302/82451/The_early_Middle_Miocene_mollusc_fauna_of_Lake_Rein" xlink:type="simple">https://www.schweizerbart.de/papers/pala/detail/302/82451/The_early_Middle_Miocene_mollusc_fauna_of_Lake_Rein</ext-link> </mixed-citation></ref><ref id="B7"><mixed-citation xmlns:xlink="http://www.w3.org/1999/xlink" xlink:type="simple"><person-group><name name-style="western"><surname>Harzhauser</surname><given-names>M</given-names></name><name name-style="western"><surname>Neubauer</surname><given-names>TA</given-names></name><name name-style="western"><surname>Georgopoulou</surname><given-names>E</given-names></name></person-group> (<year>2014b</year>) <article-title>The Early Miocene (Burdigalian) mollusc fauna of the North Bohemian Lake (Most Basin).</article-title> <source>Bulletin of Geosciences</source> <volume>89</volume>: <fpage>819</fpage>–<lpage>908</lpage>. doi: <ext-link ext-link-type="doi" xlink:href="10.3140/bull.geosci.1503" xlink:type="simple">10.3140/bull.geosci.1503</ext-link> </mixed-citation></ref><ref id="B11"><mixed-citation xmlns:xlink="http://www.w3.org/1999/xlink" xlink:type="simple"><person-group><name name-style="western"><surname>Jochum</surname><given-names>A</given-names></name><name name-style="western"><surname>Neubauer</surname><given-names>TA</given-names></name><name name-style="western"><surname>Harzhauser</surname><given-names>M</given-names></name></person-group> (<year>2015</year>) <article-title>Microstructural details in shells of the gastropod genera <italic><tp:taxon-name><tp:taxon-name-part taxon-name-part-type="genus">Carychiella</tp:taxon-name-part></tp:taxon-name></italic> and <italic><tp:taxon-name><tp:taxon-name-part taxon-name-part-type="genus">Carychium</tp:taxon-name-part></tp:taxon-name></italic> of the Middle Miocene</article-title>. <source>Lethaia</source>, <fpage>1</fpage>−<lpage>15</lpage>. doi: <ext-link ext-link-type="doi" xlink:href="10.1111/let.12134" xlink:type="simple">10.1111/let.12134</ext-link> </mixed-citation></ref><ref id="B3"><mixed-citation xmlns:xlink="http://www.w3.org/1999/xlink" xlink:type="simple"><person-group><name name-style="western"><surname>Brenna</surname><given-names>M</given-names></name><name name-style="western"><surname>Cronin</surname><given-names>SJ</given-names></name><name name-style="western"><surname>Smith</surname><given-names>IEM</given-names></name><name name-style="western"><surname>Maas</surname><given-names>R</given-names></name><name name-style="western"><surname>Sohn</surname><given-names>YK</given-names></name></person-group> (<year>2012</year>) <article-title>How small-volume basaltic magmatic systems develop: a case study from the Jeju Island volcanic field, Korea.</article-title> <source>Journal of Petrology</source> <volume>53</volume>(<issue>5</issue>): <fpage>985</fpage>–<lpage>1018</lpage>. doi: <ext-link ext-link-type="doi" xlink:href="10.1093/petrology/egs007" xlink:type="simple">10.1093/petrology/egs007</ext-link> </mixed-citation></ref></ref-list></tp:taxon-treatment>
